# Supplementary material for: ECAPA-TDNN based online discussion activity-level evaluation
Source: Sci Rep. 2024 Jun 26;14:14744. doi: 10.1038/s41598-024-63874-3 (PMC11208574; doi:10.1038/s41598-024-63874-3)
Supplement: Supplementary file 1 — Supplementary Information. [file 41598_2024_63874_MOESM1_ESM.zip]

Archive with 1,682 entries (1,681 files):
- supplementary file/Online conference audio splitting results/
- supplementary file/Online conference audio splitting results/Online conference audio_0000.wav
- supplementary file/Online conference audio splitting results/Online conference audio_0001.wav
- supplementary file/Online conference audio splitting results/Online conference audio_0002.wav
- supplementary file/Online conference audio splitting results/Online conference audio_0003.wav
- supplementary file/Online conference audio splitting results/Online conference audio_0004.wav
- supplementary file/Online conference audio splitting results/Online conference audio_0005.wav
- supplementary file/Online conference audio splitting results/Online conference audio_0006.wav
- supplementary file/Online conference audio splitting results/Online conference audio_0007.wav
- supplementary file/Online conference audio splitting results/Online conference audio_0008.wav
- supplementary file/Online conference audio splitting results/Online conference audio_0009.wav
- supplementary file/Online conference audio splitting results/Online conference audio_0010.wav
- supplementary file/Online conference audio splitting results/Online conference audio_0011.wav
- supplementary file/Online conference audio splitting results/Online conference audio_0012.wav
- supplementary file/Online conference audio splitting results/Online conference audio_0013.wav
- supplementary file/Online conference audio splitting results/Online conference audio_0014.wav
- supplementary file/Online conference audio splitting results/Online conference audio_0015.wav
- supplementary file/Online conference audio splitting results/Online conference audio_0016.wav
- supplementary file/Online conference audio splitting results/Online conference audio_0017.wav
- supplementary file/Online conference audio splitting results/Online conference audio_0018.wav
- supplementary file/Online conference audio splitting results/Online conference audio_0019.wav
- supplementary file/Online conference audio splitting results/Online conference audio_0020.wav
- supplementary file/Online conference audio splitting results/Online conference audio_0021.wav
- supplementary file/Online conference audio splitting results/Online conference audio_0022.wav
- supplementary file/Online conference audio splitting results/Online conference audio_0023.wav
- supplementary file/Online conference audio splitting results/Online conference audio_0024.wav
- supplementary file/Online conference audio splitting results/Online conference audio_0025.wav
- supplementary file/Online conference audio splitting results/Online conference audio_0026.wav
- supplementary file/Online conference audio splitting results/Online conference audio_0027.wav
- supplementary file/Online conference audio splitting results/Online conference audio_0028.wav
- supplementary file/Online conference audio splitting results/Online conference audio_0029.wav
- supplementary file/Online conference audio splitting results/Online conference audio_0030.wav
- supplementary file/Online conference audio splitting results/Online conference audio_0031.wav
- supplementary file/Online conference audio splitting results/Online conference audio_0032.wav
- supplementary file/Online conference audio splitting results/Online conference audio_0033.wav
- supplementary file/Online conference audio splitting results/Online conference audio_0034.wav
- supplementary file/Online conference audio splitting results/Online conference audio_0035.wav
- supplementary file/Online conference audio splitting results/Online conference audio_0036.wav
- supplementary file/Online conference audio splitting results/Online conference audio_0037.wav
- supplementary file/Online conference audio splitting results/Online conference audio_0038.wav
- supplementary file/Online conference audio splitting results/Online conference audio_0039.wav
- supplementary file/Online conference audio splitting results/Online conference audio_0040.wav
- supplementary file/Online conference audio splitting results/Online conference audio_0041.wav
- supplementary file/Online conference audio splitting results/Online conference audio_0042.wav
- supplementary file/Online conference audio splitting results/Online conference audio_0043.wav
- supplementary file/Online conference audio splitting results/Online conference audio_0044.wav
- supplementary file/Online conference audio splitting results/Online conference audio_0045.wav
- supplementary file/Online conference audio splitting results/Online conference audio_0046.wav
- supplementary file/Online conference audio splitting results/Online conference audio_0047.wav
- supplementary file/Online conference audio splitting results/Online conference audio_0048.wav
- supplementary file/Online conference audio splitting results/Online conference audio_0049.wav
- supplementary file/Online conference audio splitting results/Online conference audio_0050.wav
- supplementary file/Online conference audio splitting results/Online conference audio_0051.wav
- supplementary file/Online conference audio splitting results/Online conference audio_0052.wav
- supplementary file/Online conference audio splitting results/Online conference audio_0053.wav
- supplementary file/Online conference audio splitting results/Online conference audio_0054.wav
- supplementary file/Online conference audio splitting results/Online conference audio_0055.wav
- supplementary file/Online conference audio splitting results/Online conference audio_0056.wav
- supplementary file/Online conference audio splitting results/Online conference audio_0057.wav
- supplementary file/Online conference audio splitting results/Online conference audio_0058.wav
- supplementary file/Online conference audio splitting results/Online conference audio_0059.wav
- supplementary file/Online conference audio splitting results/Online conference audio_0060.wav
- supplementary file/Online conference audio splitting results/Online conference audio_0061.wav
- supplementary file/Online conference audio splitting results/Online conference audio_0062.wav
- supplementary file/Online conference audio splitting results/Online conference audio_0063.wav
- supplementary file/Online conference audio splitting results/Online conference audio_0064.wav
- supplementary file/Online conference audio splitting results/Online conference audio_0065.wav
- supplementary file/Online conference audio splitting results/Online conference audio_0066.wav
- supplementary file/Online conference audio splitting results/Online conference audio_0067.wav
- supplementary file/Online conference audio splitting results/Online conference audio_0068.wav
- supplementary file/Online conference audio splitting results/Online conference audio_0069.wav
- supplementary file/Online conference audio splitting results/Online conference audio_0070.wav
- supplementary file/Online conference audio splitting results/Online conference audio_0071.wav
- supplementary file/Online conference audio splitting results/Online conference audio_0072.wav
- supplementary file/Online conference audio splitting results/Online conference audio_0073.wav
- supplementary file/Online conference audio splitting results/Online conference audio_0074.wav
- supplementary file/Online conference audio splitting results/Online conference audio_0075.wav
- supplementary file/Online conference audio splitting results/Online conference audio_0076.wav
- supplementary file/Online conference audio splitting results/Online conference audio_0077.wav
- supplementary file/Online conference audio splitting results/Online conference audio_0078.wav
- supplementary file/Online conference audio splitting results/Online conference audio_0079.wav
- supplementary file/Online conference audio splitting results/Online conference audio_0080.wav
- supplementary file/Online conference audio splitting results/Online conference audio_0081.wav
- supplementary file/Online conference audio splitting results/Online conference audio_0082.wav
- supplementary file/Online conference audio splitting results/Online conference audio_0083.wav
- supplementary file/Online conference audio splitting results/Online conference audio_0084.wav
- supplementary file/Online conference audio splitting results/Online conference audio_0085.wav
- supplementary file/Online conference audio splitting results/Online conference audio_0086.wav
- supplementary file/Online conference audio splitting results/Online conference audio_0087.wav
- supplementary file/Online conference audio splitting results/Online conference audio_0088.wav
- supplementary file/Online conference audio splitting results/Online conference audio_0089.wav
- supplementary file/Online conference audio splitting results/Online conference audio_0090.wav
- supplementary file/Online conference audio splitting results/Online conference audio_0091.wav
- supplementary file/Online conference audio splitting results/Online conference audio_0092.wav
- supplementary file/Online conference audio splitting results/Online conference audio_0093.wav
- supplementary file/Online conference audio splitting results/Online conference audio_0094.wav
- supplementary file/Online conference audio splitting results/Online conference audio_0095.wav
- supplementary file/Online conference audio splitting results/Online conference audio_0096.wav
- supplementary file/Online conference audio splitting results/Online conference audio_0097.wav
- supplementary file/Online conference audio splitting results/Online conference audio_0098.wav
- supplementary file/Online conference audio splitting results/Online conference audio_0099.wav
- supplementary file/Online conference audio splitting results/Online conference audio_0100.wav
- supplementary file/Online conference audio splitting results/Online conference audio_0101.wav
- supplementary file/Online conference audio splitting results/Online conference audio_0102.wav
- supplementary file/Online conference audio splitting results/Online conference audio_0103.wav
- supplementary file/Online conference audio splitting results/Online conference audio_0104.wav
- supplementary file/Online conference audio splitting results/Online conference audio_0105.wav
- supplementary file/Online conference audio splitting results/Online conference audio_0106.wav
- supplementary file/Online conference audio splitting results/Online conference audio_0107.wav
- supplementary file/Online conference audio splitting results/Online conference audio_0108.wav
- supplementary file/Online conference audio splitting results/Online conference audio_0109.wav
- supplementary file/Online conference audio splitting results/Online conference audio_0110.wav
- supplementary file/Online conference audio splitting results/Online conference audio_0111.wav
- supplementary file/Online conference audio splitting results/Online conference audio_0112.wav
- supplementary file/Online conference audio splitting results/Online conference audio_0113.wav
- supplementary file/Online conference audio splitting results/Online conference audio_0114.wav
- supplementary file/Online conference audio splitting results/Online conference audio_0115.wav
- supplementary file/Online conference audio splitting results/Online conference audio_0116.wav
- supplementary file/Online conference audio splitting results/Online conference audio_0117.wav
- supplementary file/Online conference audio splitting results/Online conference audio_0118.wav
- supplementary file/Online conference audio splitting results/Online conference audio_0119.wav
- supplementary file/Online conference audio splitting results/Online conference audio_0120.wav
- supplementary file/Online conference audio splitting results/Online conference audio_0121.wav
- supplementary file/Online conference audio splitting results/Online conference audio_0122.wav
- supplementary file/Online conference audio splitting results/Online conference audio_0123.wav
- supplementary file/Online conference audio splitting results/Online conference audio_0124.wav
- supplementary file/Online conference audio splitting results/Online conference audio_0125.wav
- supplementary file/Online conference audio splitting results/Online conference audio_0126.wav
- supplementary file/Online conference audio splitting results/Online conference audio_0127.wav
- supplementary file/Online conference audio splitting results/Online conference audio_0128.wav
- supplementary file/Online conference audio splitting results/Online conference audio_0129.wav
- supplementary file/Online conference audio splitting results/Online conference audio_0130.wav
- supplementary file/Online conference audio splitting results/Online conference audio_0131.wav
- supplementary file/Online conference audio splitting results/Online conference audio_0132.wav
- supplementary file/Online conference audio splitting results/Online conference audio_0133.wav
- supplementary file/Online conference audio splitting results/Online conference audio_0134.wav
- supplementary file/Online conference audio splitting results/Online conference audio_0135.wav
- supplementary file/Online conference audio splitting results/Online conference audio_0136.wav
- supplementary file/Online conference audio splitting results/Online conference audio_0137.wav
- supplementary file/Online conference audio splitting results/Online conference audio_0138.wav
- supplementary file/Online conference audio splitting results/Online conference audio_0139.wav
- supplementary file/Online conference audio splitting results/Online conference audio_0140.wav
- supplementary file/Online conference audio splitting results/Online conference audio_0141.wav
- supplementary file/Online conference audio splitting results/Online conference audio_0142.wav
- supplementary file/Online conference audio splitting results/Online conference audio_0143.wav
- supplementary file/Online conference audio splitting results/Online conference audio_0144.wav
- supplementary file/Online conference audio splitting results/Online conference audio_0145.wav
- supplementary file/Online conference audio splitting results/Online conference audio_0146.wav
- supplementary file/Online conference audio splitting results/Online conference audio_0147.wav
- supplementary file/Online conference audio splitting results/Online conference audio_0148.wav
- supplementary file/Online conference audio splitting results/Online conference audio_0149.wav
- supplementary file/Online conference audio splitting results/Online conference audio_0150.wav
- supplementary file/Online conference audio splitting results/Online conference audio_0151.wav
- supplementary file/Online conference audio splitting results/Online conference audio_0152.wav
- supplementary file/Online conference audio splitting results/Online conference audio_0153.wav
- supplementary file/Online conference audio splitting results/Online conference audio_0154.wav
- supplementary file/Online conference audio splitting results/Online conference audio_0155.wav
- supplementary file/Online conference audio splitting results/Online conference audio_0156.wav
- supplementary file/Online conference audio splitting results/Online conference audio_0157.wav
- supplementary file/Online conference audio splitting results/Online conference audio_0158.wav
- supplementary file/Online conference audio splitting results/Online conference audio_0159.wav
- supplementary file/Online conference audio splitting results/Online conference audio_0160.wav
- supplementary file/Online conference audio splitting results/Online conference audio_0161.wav
- supplementary file/Online conference audio splitting results/Online conference audio_0162.wav
- supplementary file/Online conference audio splitting results/Online conference audio_0163.wav
- supplementary file/Online conference audio splitting results/Online conference audio_0164.wav
- supplementary file/Online conference audio splitting results/Online conference audio_0165.wav
- supplementary file/Online conference audio splitting results/Online conference audio_0166.wav
- supplementary file/Online conference audio splitting results/Online conference audio_0167.wav
- supplementary file/Online conference audio splitting results/Online conference audio_0168.wav
- supplementary file/Online conference audio splitting results/Online conference audio_0169.wav
- supplementary file/Online conference audio splitting results/Online conference audio_0170.wav
- supplementary file/Online conference audio splitting results/Online conference audio_0171.wav
- supplementary file/Online conference audio splitting results/Online conference audio_0172.wav
- supplementary file/Online conference audio splitting results/Online conference audio_0173.wav
- supplementary file/Online conference audio splitting results/Online conference audio_0174.wav
- supplementary file/Online conference audio splitting results/Online conference audio_0175.wav
- supplementary file/Online conference audio splitting results/Online conference audio_0176.wav
- supplementary file/Online conference audio splitting results/Online conference audio_0177.wav
- supplementary file/Online conference audio splitting results/Online conference audio_0178.wav
- supplementary file/Online conference audio splitting results/Online conference audio_0179.wav
- supplementary file/Online conference audio splitting results/Online conference audio_0180.wav
- supplementary file/Online conference audio splitting results/Online conference audio_0181.wav
- supplementary file/Online conference audio splitting results/Online conference audio_0182.wav
- supplementary file/Online conference audio splitting results/Online conference audio_0183.wav
- supplementary file/Online conference audio splitting results/Online conference audio_0184.wav
- supplementary file/Online conference audio splitting results/Online conference audio_0185.wav
- supplementary file/Online conference audio splitting results/Online conference audio_0186.wav
- supplementary file/Online conference audio splitting results/Online conference audio_0187.wav
- supplementary file/Online conference audio splitting results/Online conference audio_0188.wav
- supplementary file/Online conference audio splitting results/Online conference audio_0189.wav
- supplementary file/Online conference audio splitting results/Online conference audio_0190.wav
- supplementary file/Online conference audio splitting results/Online conference audio_0191.wav
- supplementary file/Online conference audio splitting results/Online conference audio_0192.wav
- supplementary file/Online conference audio splitting results/Online conference audio_0193.wav
- supplementary file/Online conference audio splitting results/Online conference audio_0194.wav
- supplementary file/Online conference audio splitting results/Online conference audio_0195.wav
- supplementary file/Online conference audio splitting results/Online conference audio_0196.wav
- supplementary file/Online conference audio splitting results/Online conference audio_0197.wav
- supplementary file/Online conference audio splitting results/Online conference audio_0198.wav
- supplementary file/Online conference audio splitting results/Online conference audio_0199.wav
- supplementary file/Online conference audio splitting results/Online conference audio_0200.wav
- supplementary file/Online conference audio splitting results/Online conference audio_0201.wav
- supplementary file/Online conference audio splitting results/Online conference audio_0202.wav
- supplementary file/Online conference audio splitting results/Online conference audio_0203.wav
- supplementary file/Online conference audio splitting results/Online conference audio_0204.wav
- supplementary file/Online conference audio splitting results/Online conference audio_0205.wav
- supplementary file/Online conference audio splitting results/Online conference audio_0206.wav
- supplementary file/Online conference audio splitting results/Online conference audio_0207.wav
- supplementary file/Online conference audio splitting results/Online conference audio_0208.wav
- supplementary file/Online conference audio splitting results/Online conference audio_0209.wav
- supplementary file/Online conference audio splitting results/Online conference audio_0210.wav
- supplementary file/Online conference audio splitting results/Online conference audio_0211.wav
- supplementary file/Online conference audio splitting results/Online conference audio_0212.wav
- supplementary file/Online conference audio splitting results/Online conference audio_0213.wav
- supplementary file/Online conference audio splitting results/Online conference audio_0214.wav
- supplementary file/Online conference audio splitting results/Online conference audio_0215.wav
- supplementary file/Online conference audio splitting results/Online conference audio_0216.wav
- supplementary file/Online conference audio splitting results/Online conference audio_0217.wav
- supplementary file/Online conference audio splitting results/Online conference audio_0218.wav
- supplementary file/Online conference audio splitting results/Online conference audio_0219.wav
- supplementary file/Online conference audio splitting results/Online conference audio_0220.wav
- supplementary file/Online conference audio splitting results/Online conference audio_0221.wav
- supplementary file/Online conference audio splitting results/Online conference audio_0222.wav
- supplementary file/Online conference audio splitting results/Online conference audio_0223.wav
- supplementary file/Online conference audio splitting results/Online conference audio_0224.wav
- supplementary file/Online conference audio splitting results/Online conference audio_0225.wav
- supplementary file/Online conference audio splitting results/Online conference audio_0226.wav
- supplementary file/Online conference audio splitting results/Online conference audio_0227.wav
- supplementary file/Online conference audio splitting results/Online conference audio_0228.wav
- supplementary file/Online conference audio splitting results/Online conference audio_0229.wav
- supplementary file/Online conference audio splitting results/Online conference audio_0230.wav
- supplementary file/Online conference audio splitting results/Online conference audio_0231.wav
- supplementary file/Online conference audio splitting results/Online conference audio_0232.wav
- supplementary file/Online conference audio splitting results/Online conference audio_0233.wav
- supplementary file/Online conference audio splitting results/Online conference audio_0234.wav
- supplementary file/Online conference audio splitting results/Online conference audio_0235.wav
- supplementary file/Online conference audio splitting results/Online conference audio_0236.wav
- supplementary file/Online conference audio splitting results/Online conference audio_0237.wav
- supplementary file/Online conference audio splitting results/Online conference audio_0238.wav
- supplementary file/Online conference audio splitting results/Online conference audio_0239.wav
- supplementary file/Online conference audio splitting results/Online conference audio_0240.wav
- supplementary file/Online conference audio splitting results/Online conference audio_0241.wav
- supplementary file/Online conference audio splitting results/Online conference audio_0242.wav
- supplementary file/Online conference audio splitting results/Online conference audio_0243.wav
- supplementary file/Online conference audio splitting results/Online conference audio_0244.wav
- supplementary file/Online conference audio splitting results/Online conference audio_0245.wav
- supplementary file/Online conference audio splitting results/Online conference audio_0246.wav
- supplementary file/Online conference audio splitting results/Online conference audio_0247.wav
- supplementary file/Online conference audio splitting results/Online conference audio_0248.wav
- supplementary file/Online conference audio splitting results/Online conference audio_0249.wav
- supplementary file/Online conference audio splitting results/Online conference audio_0250.wav
- supplementary file/Online conference audio splitting results/Online conference audio_0251.wav
- supplementary file/Online conference audio splitting results/Online conference audio_0252.wav
- supplementary file/Online conference audio splitting results/Online conference audio_0253.wav
- supplementary file/Online conference audio splitting results/Online conference audio_0254.wav
- supplementary file/Online conference audio splitting results/Online conference audio_0255.wav
- supplementary file/Online conference audio splitting results/Online conference audio_0256.wav
- supplementary file/Online conference audio splitting results/Online conference audio_0257.wav
- supplementary file/Online conference audio splitting results/Online conference audio_0258.wav
- supplementary file/Online conference audio splitting results/Online conference audio_0259.wav
- supplementary file/Online conference audio splitting results/Online conference audio_0260.wav
- supplementary file/Online conference audio splitting results/Online conference audio_0261.wav
- supplementary file/Online conference audio splitting results/Online conference audio_0262.wav
- supplementary file/Online conference audio splitting results/Online conference audio_0263.wav
- supplementary file/Online conference audio splitting results/Online conference audio_0264.wav
- supplementary file/Online conference audio splitting results/Online conference audio_0265.wav
- supplementary file/Online conference audio splitting results/Online conference audio_0266.wav
- supplementary file/Online conference audio splitting results/Online conference audio_0267.wav
- supplementary file/Online conference audio splitting results/Online conference audio_0268.wav
- supplementary file/Online conference audio splitting results/Online conference audio_0269.wav
- supplementary file/Online conference audio splitting results/Online conference audio_0270.wav
- supplementary file/Online conference audio splitting results/Online conference audio_0271.wav
- supplementary file/Online conference audio splitting results/Online conference audio_0272.wav
- supplementary file/Online conference audio splitting results/Online conference audio_0273.wav
- supplementary file/Online conference audio splitting results/Online conference audio_0274.wav
- supplementary file/Online conference audio splitting results/Online conference audio_0275.wav
- supplementary file/Online conference audio splitting results/Online conference audio_0276.wav
- supplementary file/Online conference audio splitting results/Online conference audio_0277.wav
- supplementary file/Online conference audio splitting results/Online conference audio_0278.wav
- supplementary file/Online conference audio splitting results/Online conference audio_0279.wav
- supplementary file/Online conference audio splitting results/Online conference audio_0280.wav
- supplementary file/Online conference audio splitting results/Online conference audio_0281.wav
- supplementary file/Online conference audio splitting results/Online conference audio_0282.wav
- supplementary file/Online conference audio splitting results/Online conference audio_0283.wav
- supplementary file/Online conference audio splitting results/Online conference audio_0284.wav
- supplementary file/Online conference audio splitting results/Online conference audio_0285.wav
- supplementary file/Online conference audio splitting results/Online conference audio_0286.wav
- supplementary file/Online conference audio splitting results/Online conference audio_0287.wav
- supplementary file/Online conference audio splitting results/Online conference audio_0288.wav
- supplementary file/Online conference audio splitting results/Online conference audio_0289.wav
- supplementary file/Online conference audio splitting results/Online conference audio_0290.wav
- supplementary file/Online conference audio splitting results/Online conference audio_0291.wav
- supplementary file/Online conference audio splitting results/Online conference audio_0292.wav
- supplementary file/Online conference audio splitting results/Online conference audio_0293.wav
- supplementary file/Online conference audio splitting results/Online conference audio_0294.wav
- supplementary file/Online conference audio splitting results/Online conference audio_0295.wav
- supplementary file/Online conference audio splitting results/Online conference audio_0296.wav
- supplementary file/Online conference audio splitting results/Online conference audio_0297.wav
- supplementary file/Online conference audio splitting results/Online conference audio_0298.wav
[truncated: 1,382 more entries]
